# Supplementary material for: Effectiveness of introgression of resistance loci for Gibberella ear rot from two European flint landraces into adapted elite maize (Zea mays L.)
Source: PLoS One. 2023 Sep 27;18(9):e0292095. doi: 10.1371/journal.pone.0292095 (PMC10530019; doi:10.1371/journal.pone.0292095)
Supplement: S1 Table — Doubled haploid (DH) populations were evaluated across two locations, while others lines were evaluated across four environments. (XLSX) [file pone.0292095.s001.xlsx]

## Sheet: Sheet1
S1 Table. Best linear unbiased estimations (BLUEs) of Gibberella ear rot (GER) severity (back-transformed values, %), days to silking (DS, days), plant height (PH, cm), seed-set (SS, %), and plant vigor (PV) across environments. Doubled haploid (DH) populations were evaluated across two locations, while others lines were evaluated across four environments
Population/line	Entry	GER	DS	PH	SS	PV
DH(Flint1×KE3)	70	1.55	70.29	133.8	94.96	6.54
DH(Flint1×KE3)	45	1.6	76.27	139.95	93.74	5.31
DH(Flint1×KE3)	87	1.65	71.2	131.33	97.74	6.77
DH(Flint1×KE3)	67	1.95	70.65	122.55	96.99	6.28
DH(Flint1×KE3)	19	2.86	71.88	159.27	90.99	9.04
DH(Flint1×KE3)	25	3.57	71	138.83	99.74	5.38
DH(Flint1×KE3)	38	3.57	68.23	98.69	99.99	8.19
DH(Flint1×KE3)	71	3.57	72.09	105.22	100	5.2
DH(Flint1×KE3)	24	3.95	73.83	145.66	99.96	5.64
DH(Flint1×KE3)	74	3.95	71.01	134.39	100	6.4
DH(Flint1×KE3)	53	5.65	73.17	141.38	99.99	5.71
DH(Flint1×KE3)	13	6.12	70.95	129.88	99.83	6.54
DH(Flint1×KE3)	5	7.11	65.26	130.17	100	8.04
DH(Flint1×KE3)	9	7.11	77.68	105.4	99.99	3.96
DH(Flint1×KE3)	60	7.11	72.18	117.64	99.96	5.17
DH(Flint1×KE3)	27	8.18	76.11	133.86	99.83	5.74
DH(Flint1×KE3)	47	8.18	67.58	141.48	99.91	7.54
DH(Flint1×KE3)	6	8.73	68.9	143.86	99.99	7.95
DH(Flint1×KE3)	32	8.73	73.46	122.69	99.83	6.98
DH(Flint1×KE3)	54	8.73	72.36	143.46	99.96	5.68
DH(Flint1×KE3)	16	10.5	70.57	139.08	99.83	5.16
DH(Flint1×KE3)	23	11.76	70.54	118.31	99.91	7.37
DH(Flint1×KE3)	64	11.76	75.97	149.62	99.96	3.21
DH(Flint1×KE3)	68	12.41	70.35	127.83	99.96	5.56
DH(Flint1×KE3)	43	15.89	67.37	112.13	99.99	8
DH(Flint1×KE3)	42	16.63	74.57	142.82	99.96	5.12
DH(Flint1×KE3)	44	16.63	67.36	145.75	90.65	8.16
DH(Flint1×KE3)	39	17.38	71.29	119.17	99.96	5.29
DH(Flint1×KE3)	41	17.38	70.86	140.55	99.96	6.62
DH(Flint1×KE3)	3	18.14	67.97	130.17	78.61	7.02
DH(Flint1×KE3)	73	18.14	68.85	125.89	99.99	5.28
DH(Flint1×KE3)	84	18.14	69.07	119	76.95	5.7
DH(Flint1×KE3)	82	19.71	73.42	147.52	99.96	6.25
DH(Flint1×KE3)	69	21.32	72.83	119.74	99.96	6.32
DH(Flint1×KE3)	11	23.83	67.04	125.86	99.96	6.48
DH(Flint1×KE3)	72	26.43	71.91	132.96	99.99	6.82
DH(Flint1×KE3)	36	29.12	68.28	120.57	99.91	7.72
DH(Flint1×KE3)	83	30.95	69.58	106.45	99.99	6.53
DH(Flint1×KE3)	61	34.71	69.63	127.7	99.91	5.37
DH(Flint1×KE3)	62	34.71	72.51	140.87	99.96	6.21
DH(Flint1×KE3)	79	36.63	70.7	135.62	99.96	5.39
DH(Flint1×KE3)	35	37.59	71.96	123.33	99.96	5.77
DH(Flint1×KE3)	37	37.59	70.14	138.79	99.96	6.84
DH(Flint1×KE3)	46	37.59	72.19	134.03	99.96	7.21
DH(Flint1×KE3)	7	38.56	68.04	139.78	100	5.5
DH(Flint1×KE3)	80	38.56	77.61	138.84	99.99	4.42
DH(Flint1×KE3)	52	40.52	69.22	138.45	99.99	7.01
DH(Flint1×KE3)	78	43.48	72.27	139.1	94.77	6.65
DH(Flint1×KE3)	20	44.47	77.15	133.49	88.19	5.33
DH(Flint1×KE3)	28	44.47	69.35	143.33	99.83	7.86
DH(Flint1×KE3)	29	44.47	71.73	126.68	99.83	5.94
DH(Flint1×KE3)	30	45.47	72.9	129.3	99.96	4.85
DH(Flint1×KE3)	14	46.46	71.7	129.41	99.96	6.93
DH(Flint1×KE3)	21	46.46	68.74	134.99	99.5	7.43
DH(Flint1×KE3)	12	47.46	67.11	111.39	99.96	7.4
DH(Flint1×KE3)	63	47.46	71.38	117.23	99.85	5.36
DH(Flint1×KE3)	8	50.46	75.16	138.28	99.91	5.53
DH(Flint1×KE3)	56	50.46	73.97	111.43	99.99	5.63
DH(Flint1×KE3)	85	51.46	73.08	133.57	99.91	5.19
DH(Flint1×KE3)	15	55.45	72.35	124.43	99.96	6.16
DH(Flint1×KE3)	40	55.45	73.05	141.6	96.77	6.78
DH(Flint1×KE3)	58	58.42	79.06	118.82	99.96	4.43
DH(Flint1×KE3)	18	59.4	71.45	112.87	99.91	4.74
DH(Flint1×KE3)	48	59.4	77.02	153.48	99.52	5.06
DH(Flint1×KE3)	65	59.4	73.01	158.02	99.96	6.9
DH(Flint1×KE3)	26	62.33	73.05	115.16	99.91	4.22
DH(Flint1×KE3)	49	62.33	73.13	124.88	99.99	3.5
DH(Flint1×KE3)	66	62.33	74.32	136	93.84	5.25
DH(Flint1×KE3)	22	67.11	70.42	122.9	99.96	5.89
DH(Flint1×KE3)	57	67.11	73.86	151.53	99.96	4.91
DH(Flint1×KE3)	81	71.71	72.58	140.11	100	6.54
DH(Flint1×KE3)	75	76.95	71.48	142.05	99.91	6.72
DH(Flint1×KE3)	31	80.23	73.18	132.89	99.74	6.34
DH(Flint1×KE3)	86	81.8	66.79	145.38	99.99	6.14
DH(Flint1×KE3)	34	85.49	75.71	135.15	99.91	5.85
DH(Flint1×KE3)	4	92.84	75.34	117.71	99.96	6.75
DH(Flint1×KE3)	10	93.35	71.43	134.53	99.96	5.82
DH(Flint1×KE3)	77	95.2	78.91	133.86	99.96	5.08
DH(Flint1×KE3)	2	95.62	68.49	130.64	99.99	7.28
DH(Flint1×KE3)	55	96.02	77.19	126.74	86.87	5.6
DH(Flint1×KE3)	76	96.4	74.26	92.02	99.96	4.38
DH(Flint1×KE7)	101	1.56	80.64	132.93	39.54	3.34
DH(Flint1×KE7)	107	2.4	75.79	155.8	57.43	5.05
DH(Flint1×KE7)	110	3.57	69.32	152.8	92.96	6.48
DH(Flint1×KE7)	114	4.35	70.5	156.13	90.91	6.32
DH(Flint1×KE7)	93	5.2	67.62	145.86	89.99	7.85
DH(Flint1×KE7)	122	6.12	78.33	143.96	82.56	4.77
DH(Flint1×KE7)	109	7.11	80.77	144.09	79.43	2.92
DH(Flint1×KE7)	104	7.64	72.17	160.89	99.96	6.22
DH(Flint1×KE7)	106	7.64	70.59	145.59	99.99	7.49
DH(Flint1×KE7)	95	8.18	72.23	127.29	99.74	4.9
DH(Flint1×KE7)	92	9.31	72.55	125.01	99.99	2.74
DH(Flint1×KE7)	105	9.31	74.46	122.91	96.02	4.04
DH(Flint1×KE7)	115	9.9	72.73	116.35	99.96	5.67
DH(Flint1×KE7)	123	12.41	73.61	163.44	99.96	7.49
DH(Flint1×KE7)	103	17.38	68.45	163.04	99.99	7.48
DH(Flint1×KE7)	121	18.14	73.53	147.04	78.61	6.19
DH(Flint1×KE7)	116	19.71	78.37	146.53	95.62	5.27
DH(Flint1×KE7)	102	21.32	74.71	154.11	99.96	5.9
DH(Flint1×KE7)	98	22.15	77.76	142.1	30.03	7.42
DH(Flint1×KE7)	118	25.56	69.71	125.79	99.99	6.55
DH(Flint1×KE7)	113	30.03	75.62	143.42	96.4	7.37
DH(Flint1×KE7)	120	30.95	79.35	158.03	48.46	6.47
DH(Flint1×KE7)	111	32.82	72.61	136.82	99.96	6.09
DH(Flint1×KE7)	117	44.47	79.31	180.57	55.45	6.64
DH(Flint1×KE7)	124	44.47	78.1	161.44	47.46	7
DH(Flint1×KE7)	97	48.46	72.22	138.01	99.91	6.71
DH(Flint1×KE7)	90	49.46	75.92	161.77	99.83	5.87
DH(Flint1×KE7)	88	53.46	74.93	180.23	99.91	4.45
DH(Flint1×KE7)	100	53.46	74.92	163.19	99.99	2.19
DH(Flint1×KE7)	108	57.43	66.63	147.49	99.91	7.84
DH(Flint1×KE7)	119	57.43	76.14	149.77	96.02	6.66
DH(Flint1×KE7)	112	63.35	75.09	126.75	100	3.77
DH(Flint1×KE7)	96	64.26	72.91	157.02	99.99	5.44
DH(Flint1×KE7)	91	68.04	71.23	188.38	99.35	3.39
DH(Flint2×KE3)	145	1.61	70.44	110	96.83	6.76
DH(Flint2×KE3)	142	2.23	66.69	147.76	97.74	5.91
DH(Flint2×KE3)	150	2.49	74.25	123.46	99.5	6.37
DH(Flint2×KE3)	175	2.86	67.35	114.08	93.91	5.44
DH(Flint2×KE3)	132	3.21	70.23	128.97	98	6.93
DH(Flint2×KE3)	125	3.57	70.79	97.25	99.74	4.91
DH(Flint2×KE3)	140	3.57	69.87	121.1	99.83	3.98
DH(Flint2×KE3)	144	3.57	75.7	112.31	99.96	4.93
DH(Flint2×KE3)	195	3.95	73.66	147.98	95.2	5.61
DH(Flint2×KE3)	149	4.35	80.01	144.48	99.96	5.69
DH(Flint2×KE3)	186	4.35	68.56	137.47	99.96	6.02
DH(Flint2×KE3)	156	4.76	69.36	137.41	99.99	5.95
DH(Flint2×KE3)	162	4.76	70.82	112.63	98.99	6.34
DH(Flint2×KE3)	170	5.2	69.81	133.34	99.99	4.96
DH(Flint2×KE3)	183	5.2	82.04	126.83	100	3
DH(Flint2×KE3)	185	5.65	72.4	130.46	100	5.91
DH(Flint2×KE3)	155	6.12	66.45	141.45	100	6.77
DH(Flint2×KE3)	130	7.11	69.95	138.53	99.96	6.06
DH(Flint2×KE3)	168	7.64	72.02	131.18	99.96	5.8
DH(Flint2×KE3)	189	9.31	67.98	132.52	99.96	6.63
DH(Flint2×KE3)	199	9.9	76.21	116.96	99.96	5.49
DH(Flint2×KE3)	163	10.5	70.93	122.18	99.91	6.4
DH(Flint2×KE3)	139	11.12	73.84	132.36	99.96	5.74
DH(Flint2×KE3)	196	11.12	76.69	111.16	93.35	5.45
DH(Flint2×KE3)	131	13.76	71.72	124.38	99.96	7.43
DH(Flint2×KE3)	201	15.89	72.45	132.61	99.91	6.01
DH(Flint2×KE3)	193	16.63	74.35	142.05	99.91	4.75
DH(Flint2×KE3)	152	17.38	73.87	152.72	100	4.83
DH(Flint2×KE3)	158	18.92	71.25	155.6	99.74	6.66
DH(Flint2×KE3)	169	18.92	73.75	124.4	99.91	6.2
DH(Flint2×KE3)	127	23.83	72.66	120.3	99.96	7.08
DH(Flint2×KE3)	135	24.69	76.23	143.38	99.35	5.39
DH(Flint2×KE3)	192	24.69	73.13	104.05	99.99	5.59
DH(Flint2×KE3)	179	27.32	71.58	120.34	100	7.19
DH(Flint2×KE3)	126	28.22	74.43	109.65	99.99	5.09
DH(Flint2×KE3)	164	30.03	74.36	150.77	92.32	6.29
DH(Flint2×KE3)	173	30.03	68.42	143.84	99.91	5.72
DH(Flint2×KE3)	180	30.95	73.85	118.19	95.2	7.06
DH(Flint2×KE3)	151	31.88	74.13	120.09	99.96	5.47
DH(Flint2×KE3)	194	31.88	73.02	107	99.99	5.92
DH(Flint2×KE3)	165	33.76	73.02	129.77	100	5.55
DH(Flint2×KE3)	177	36.63	69.96	100.69	99.96	6.12
DH(Flint2×KE3)	133	37.59	76.24	119.99	99.5	6.43
DH(Flint2×KE3)	147	37.59	72.46	121.23	99.83	5.99
DH(Flint2×KE3)	202	37.59	73.14	129.77	99.91	6.42
DH(Flint2×KE3)	184	38.56	71.48	132.54	100	5.55
DH(Flint2×KE3)	205	38.56	73.84	120.56	90.65	6.24
DH(Flint2×KE3)	204	39.54	74.64	135.74	100	5.6
DH(Flint2×KE3)	207	40.52	74.65	119.82	99.99	5.59
DH(Flint2×KE3)	146	42.49	72.27	124.84	99.63	5.79
DH(Flint2×KE3)	161	42.49	71.52	112.17	99.91	5.28
DH(Flint2×KE3)	174	42.49	70.95	126.33	99.91	5.89
DH(Flint2×KE3)	181	42.49	71.85	118.98	99.96	4.82
DH(Flint2×KE3)	182	42.49	73.03	123.7	100	7.35
DH(Flint2×KE3)	171	44.47	73.47	106.45	99.99	7.52
DH(Flint2×KE3)	128	45.47	71.8	111.74	100	4.84
DH(Flint2×KE3)	172	45.47	73.16	118.53	99.99	4.37
DH(Flint2×KE3)	159	46.46	75.62	138.14	99.96	6.69
DH(Flint2×KE3)	166	46.46	71.04	137.53	99.96	6.42
DH(Flint2×KE3)	198	48.46	72.43	126.54	99.99	6.24
DH(Flint2×KE3)	200	51.46	74.51	131.99	99.96	5.29
DH(Flint2×KE3)	188	52.46	72	112.68	95.62	4.11
DH(Flint2×KE3)	129	54.45	70.24	114.11	99.91	7.1
DH(Flint2×KE3)	157	56.44	73.45	115.42	99.91	3.86
DH(Flint2×KE3)	160	57.43	73.37	127.64	100	5.21
DH(Flint2×KE3)	167	59.4	73.3	139.42	99.83	4.43
DH(Flint2×KE3)	191	60.38	72.75	142.36	99.99	6.44
DH(Flint2×KE3)	197	64.26	74.95	121.01	99.96	5.2
DH(Flint2×KE3)	137	68.04	75.97	105.58	99.96	3.85
DH(Flint2×KE3)	206	68.04	75.83	125.53	99.91	4.76
DH(Flint2×KE3)	143	69.89	67.93	113.55	95.2	5.51
DH(Flint2×KE3)	154	76.1	75	130.44	100	4
DH(Flint2×KE3)	138	76.95	75.74	129.91	77.78	5.29
DH(Flint2×KE3)	136	88.19	79.89	142.38	24.69	3.92
DH(Flint2×KE3)	176	88.83	79.79	132.65	29.12	4.2
DH(Flint2×KE3)	187	91.78	75.17	108.48	96.02	5.78
DH(Flint2×KE3)	153	92.32	71.69	100.07	99.96	6.78
DH(Flint2×KE3)	203	94.77	74.76	121.63	99.99	5.63
DH(Flint2×KE3)	134	95.62	72.97	118.12	99.99	4.73
DH(Flint2×KE3)	208	96.4	79.33	130.3	84.78	6.57
DH(Flint2×KE3)	178	96.77	77.88	139.27	99.99	5.04
DH(Flint2×KE3)	141	98.99	76.88		99.76	5.23
DH(Flint2×KE7)	250	1.5	74.55	144.39	57.43	6.47
DH(Flint2×KE7)	219	1.7	78.72	197.65	99	9.12
DH(Flint2×KE7)	283	1.88	78.16	147.75	22.98	6.38
DH(Flint2×KE7)	284	1.88	73.37	118.95	97	6.15
DH(Flint2×KE7)	254	1.95	76.22	145.2	78.61	5.02
DH(Flint2×KE7)	230	2.23	76.2	151.58	99.74	5.59
DH(Flint2×KE7)	258	2.86	74.42	127	100	5.81
DH(Flint2×KE7)	210	3.21	75.85	127.24	72.61	3.96
DH(Flint2×KE7)	273	3.57	70.9	128.9	99.96	7.44
DH(Flint2×KE7)	278	3.57	75.65	159.88	93.84	7.36
DH(Flint2×KE7)	218	3.95	74.62	157.98	99.91	5.76
DH(Flint2×KE7)	262	3.95	73.94	127.77	91.22	5.16
DH(Flint2×KE7)	223	4.76	75.99	185.28	99.74	5.81
DH(Flint2×KE7)	276	4.76	75.79	148.14	98.78	7.23
DH(Flint2×KE7)	280	4.76	68.82	161.06	99.96	7.03
DH(Flint2×KE7)	227	5.2	71.76	148.11	99.91	5.55
DH(Flint2×KE7)	247	5.65	80.42	150.3	70.81	3.73
DH(Flint2×KE7)	252	5.65	75.69	146.89	75.24	6.03
DH(Flint2×KE7)	239	6.12	76.73	115.32	99.96	7.72
DH(Flint2×KE7)	274	6.61	73.93	146.32	58.42	5.3
DH(Flint2×KE7)	211	7.11	77.13	124.81	99.96	3.85
DH(Flint2×KE7)	213	8.73	70.11	113.76	99.96	6.09
DH(Flint2×KE7)	265	10.5	79.09	141.87	75.24	4.75
DH(Flint2×KE7)	264	11.76	70.44	146.76	99.91	8.26
DH(Flint2×KE7)	266	11.76	76.97	143.77	83.31	5.22
DH(Flint2×KE7)	275	12.41	76.2	141.84	99.96	5.43
DH(Flint2×KE7)	285	12.41	77.63	150.53	99.99	5.53
DH(Flint2×KE7)	228	15.16	78.13	146.8	99.96	6.88
DH(Flint2×KE7)	245	15.16	72.94	118.19	99.5	6.93
DH(Flint2×KE7)	267	15.16	76.39	143.6	95.62	4.09
DH(Flint2×KE7)	215	15.89	72.52	148.21	99.96	7.87
DH(Flint2×KE7)	263	15.89	69.47	157.81	97.44	5.97
DH(Flint2×KE7)	282	15.89	72.82	140.73	99.96	6.55
DH(Flint2×KE7)	268	16.63	74.1	123.7	95.62	5.4
DH(Flint2×KE7)	244	17.38	78.18	140.05	99.99	8.92
DH(Flint2×KE7)	242	18.92	76.32	125.79	85.49	6.68
DH(Flint2×KE7)	256	19.71	73.05	120.45	95.62	5.15
DH(Flint2×KE7)	217	22.15	76.87	161.1	99.83	4.98
DH(Flint2×KE7)	234	28.22	73.06	126.73	99.5	6.01
DH(Flint2×KE7)	241	32.82	70.42	123.68	99.91	4.72
DH(Flint2×KE7)	216	36.63	73.16	154.33	99.96	6.9
DH(Flint2×KE7)	255	36.63	72.26	123.09	99.96	3.98
DH(Flint2×KE7)	260	37.59	72.93	146.9	100	5.93
DH(Flint2×KE7)	261	37.59	76.71	154.69	76.95	4.86
DH(Flint2×KE7)	251	39.54	71.29	139.37	99.91	6.62
DH(Flint2×KE7)	253	41.5	77.16	156.02	97.44	6.97
DH(Flint2×KE7)	279	41.5	71.47	141.18	99.99	5.64
DH(Flint2×KE7)	221	46.46	79.88	167.92	17.38	6.76
DH(Flint2×KE7)	237	47.46	82.02	139.55	72.61	7.24
DH(Flint2×KE7)	272	47.46	73.02	123.66	99.99	5.41
DH(Flint2×KE7)	214	53.46	67.05	129.98	83.31	6.86
DH(Flint2×KE7)	240	54.45	73.48	135.73	99.96	7.91
DH(Flint2×KE7)	270	56.44	76.11	127.3	53.46	5.25
DH(Flint2×KE7)	209	58.42	70.67	114.18	99.96	4.8
DH(Flint2×KE7)	257	68.97	76.22	95.28	83.31	5.05
DH(Flint2×KE7)	246	69.89	71.42	148.01	99.5	5.4
DH(Flint2×KE7)	277	69.89	73.78	135.37	99.96	6.5
DH(Flint2×KE7)	259	70.81	76.2	159.81	81.8	6.46
DH(Flint2×KE7)	232	71.71	75.59	142.66	98.99	4.98
DH(Flint2×KE7)	225	75.24	71.01	157.93	99.83	6.17
DH(Flint2×KE7)	271	77.78	76.88	126.91	93.35	6.51
DH(Flint2×KE7)	249	91.78	69.76	114.54	91.78	4.23
DH(Flint2×KE7)	248	92.84	75.14	140.54	99.96	5.26
DH(Flint2×KE7)	231	93.84	76.23	164.73	99.83	4.33
DH(Flint2×KE7)	269	96.77	79.87	150.01	26.43	8.65
DH(Flint2×KE8)	363	1.3	71.39	145.6	94.99	5.73
DH(Flint2×KE8)	364	1.68	71.5	125.08	96.02	6.23
DH(Flint2×KE8)	315	1.88	68.22	131.33	95.74	6.27
DH(Flint2×KE8)	317	1.88	70.67	105.61	96.99	5.54
DH(Flint2×KE8)	327	1.88	77.62	169.92	77.78	6.79
DH(Flint2×KE8)	335	1.95	81.25	146.1	63.3	6.02
DH(Flint2×KE8)	372	2.54	68.16	128.77	99.91	6.26
DH(Flint2×KE8)	398	2.54	70.24	148.76	99.99	6.24
DH(Flint2×KE8)	290	2.86	71.85	132.26	99.91	2.77
DH(Flint2×KE8)	365	2.86	71.47	138.28	99.99	5.71
DH(Flint2×KE8)	323	3.21	78.1	180.49	99.63	7.74
DH(Flint2×KE8)	328	3.21	69.51	125.87	99.63	5.98
DH(Flint2×KE8)	340	3.21	72.49	138.91	99.99	6.51
DH(Flint2×KE8)	403	3.21	79	143.12	93.35	5.16
DH(Flint2×KE8)	408	3.21	70.88	127.17	99.99	4.61
DH(Flint2×KE8)	360	3.95	69.9	125.2	99.99	5.97
DH(Flint2×KE8)	373	3.95	70.48	157.34	99.76	8.17
DH(Flint2×KE8)	397	3.95	72.3	113.98	99.99	7.41
DH(Flint2×KE8)	354	4.35	71.08	160.5	99.99	4.52
DH(Flint2×KE8)	392	4.35	71.71	165.85	99.96	7.44
DH(Flint2×KE8)	396	4.35	74.23	156.78	95.62	4.93
DH(Flint2×KE8)	415	4.35	74.42	137.71	99.91	5.11
DH(Flint2×KE8)	286	4.76	68.81	129.73	99.96	6.71
DH(Flint2×KE8)	331	5.2	76.41	154.47	57.43	5.75
DH(Flint2×KE8)	386	5.2	73.11	132.61	99.99	5.36
DH(Flint2×KE8)	296	5.65	71.61	171.39	99.96	6.88
DH(Flint2×KE8)	326	5.65	68.8	138.19	99.96	5.2
DH(Flint2×KE8)	359	5.65	69.35	156.31	99.99	6.43
DH(Flint2×KE8)	324	6.61	70.58	134.23	99.91	5.43
DH(Flint2×KE8)	337	6.61	72.47	124.04	99.91	4.4
DH(Flint2×KE8)	346	6.61	71.73	119.32	99.83	6.9
DH(Flint2×KE8)	405	6.61	76.99	153.92	82.56	6.67
DH(Flint2×KE8)	308	7.11	70.03	135.43	99.65	5.83
DH(Flint2×KE8)	352	7.11	75.53	115.03	99.96	6.2
DH(Flint2×KE8)	313	7.64	69.52	136.67	99.96	5.76
DH(Flint2×KE8)	355	8.18	72.49	141.9	99.91	5.59
DH(Flint2×KE8)	300	9.31	75.36	154.2	99.91	5.29
DH(Flint2×KE8)	361	9.31	69.77	138.61	99.99	6.77
DH(Flint2×KE8)	299	9.9	71.39	133.6	99.91	6.19
DH(Flint2×KE8)	318	9.9	77.36	115.68	79.43	4.19
DH(Flint2×KE8)	297	11.76	74.05	153.47	81.02	7.1
DH(Flint2×KE8)	402	11.76	76.36	149.77	100	5.75
DH(Flint2×KE8)	418	11.76	69.68	171.34	99.96	7.58
DH(Flint2×KE8)	345	13.08	72.85	146.24	90.65	5.85
DH(Flint2×KE8)	343	13.76	70.36	133.22	100	6.04
DH(Flint2×KE8)	350	13.76	71.86	107.12	99.99	6.68
DH(Flint2×KE8)	420	14.45	72.94	118.76	98.99	6.65
DH(Flint2×KE8)	298	16.63	77.03	131.43	99.96	7.24
DH(Flint2×KE8)	368	16.63	67.29	132.15	99.99	6.21
DH(Flint2×KE8)	375	16.63	66.98	140.69	100	7.13
DH(Flint2×KE8)	419	16.63	73.88	152.59	100	5.62
DH(Flint2×KE8)	409	17.38	72.47	129.06	99.99	7.01
DH(Flint2×KE8)	417	18.14	70.59	137.25	99.96	7.71
DH(Flint2×KE8)	366	18.92	68.95	139.98	99.99	6.07
DH(Flint2×KE8)	385	18.92	73.28	138.67	98.78	4.83
DH(Flint2×KE8)	334	20.51	76.57	201.12	99.91	5.42
DH(Flint2×KE8)	347	20.51	76.19	155.97	92.32	5.42
DH(Flint2×KE8)	305	21.32	75.44	164.07	99.91	6.31
DH(Flint2×KE8)	349	21.32	76.56	117.19	99.91	3.36
DH(Flint2×KE8)	369	22.98	78.01	123.54	78.61	6.37
DH(Flint2×KE8)	380	22.98	72.14	126.29	99.96	5.68
DH(Flint2×KE8)	357	23.83	72.12	145.34	99.96	8.3
DH(Flint2×KE8)	322	24.69	74.25	124.12	99.96	5.85
DH(Flint2×KE8)	404	26.43	73.36	155.55	100	6.96
DH(Flint2×KE8)	303	27.32	73.2	134.39	99.99	5.07
DH(Flint2×KE8)	394	27.32	73.35	130.76	99.99	6.78
DH(Flint2×KE8)	374	28.22	76.58	140.75	95.62	6.39
DH(Flint2×KE8)	382	28.22	71.65	129.99	97.74	5.17
DH(Flint2×KE8)	387	28.22	78.14	151.96	83.31	5.88
DH(Flint2×KE8)	302	29.12	73.57	150.87	99.96	6.52
DH(Flint2×KE8)	311	30.03	76.67	136.79	98.03	7.38
DH(Flint2×KE8)	291	30.95	71.34	124.39	99.96	6.9
DH(Flint2×KE8)	378	30.95	72.68	112.92	99.99	6.31
DH(Flint2×KE8)	310	31.88	71.57	140.33	99.91	6.89
DH(Flint2×KE8)	333	31.88	77.17	128.55	99.91	4.74
DH(Flint2×KE8)	371	32.82	73.76	160.24	100	8.2
DH(Flint2×KE8)	400	32.82	81.98	156.69	100	1.2
DH(Flint2×KE8)	414	33.76	75.94	166.15	96.4	5.48
DH(Flint2×KE8)	348	36.63	70.86	104.9	99.96	6.26
DH(Flint2×KE8)	292	37.59	74.49	164.72	85.49	5.28
DH(Flint2×KE8)	410	37.59	71.6	162.59	100	5.57
DH(Flint2×KE8)	390	39.54	73.99	151.65	99.99	7.3
DH(Flint2×KE8)	293	41.5	71.25	146.1	99.91	3.02
DH(Flint2×KE8)	325	42.49	71.95	148.06	99.96	6.03
DH(Flint2×KE8)	379	42.49	74.23	136.5	99.18	5.86
DH(Flint2×KE8)	312	43.48	72.95	120.71	99.5	5.3
DH(Flint2×KE8)	377	44.47	72.32	134.87	100	5.62
DH(Flint2×KE8)	319	45.47	73.59	132.81	99.91	6.93
DH(Flint2×KE8)	288	46.46	70.88	162.7	99.76	5.23
DH(Flint2×KE8)	316	46.46	71.48	104.76	99.96	4.76
DH(Flint2×KE8)	344	46.46	73.26	181.73	98.99	7.01
DH(Flint2×KE8)	416	46.46	76.04	138.43	81.02	5.39
DH(Flint2×KE8)	338	47.46	69.4	128.53	100	6.73
DH(Flint2×KE8)	287	48.46	67.28	156.75	99.91	5.27
DH(Flint2×KE8)	329	49.46	78.14	119.53	99.91	4.76
DH(Flint2×KE8)	413	50.46	76.08	129.72	53.46	5.26
DH(Flint2×KE8)	309	51.46	71.66	91.1	99.99	6.94
DH(Flint2×KE8)	342	51.46	72.65	172.79	99.91	7.01
DH(Flint2×KE8)	376	51.46	69.23	142.82	99.96	6.87
DH(Flint2×KE8)	381	51.46	74.48	135.05	100	6.13
DH(Flint2×KE8)	304	54.45	80.94	119.35	40.52	4.66
DH(Flint2×KE8)	307	54.45	71.53	139.97	99.96	6.03
DH(Flint2×KE8)	314	56.44	71.61	97.44	99.99	6.51
DH(Flint2×KE8)	301	60.38	74.03	111.43	99.96	6.24
DH(Flint2×KE8)	351	60.38	67.02	150.02	99.85	5.9
DH(Flint2×KE8)	384	60.38	73.91	143.52	99.83	7.06
DH(Flint2×KE8)	339	61.36	77.16	129.65	98.99	5.2
DH(Flint2×KE8)	356	73.5	76.09	167.62	80.23	5.04
DH(Flint2×KE8)	407	73.5	77.49	145.4	99.37	5.47
DH(Flint2×KE8)	411	73.5	75.37	167.87	99.96	6.43
DH(Flint2×KE8)	353	78.61	73.39	142.44	99.96	3.33
DH(Flint2×KE8)	294	80.23	75.08	154.95	99.96	5.83
DH(Flint2×KE8)	358	80.23	73.36	136.49	98.99	6.15
DH(Flint2×KE8)	395	84.05	79.44	133.05	93.35	5.55
DH(Flint2×KE8)	401	84.78	74.28	145.5	98.99	5.83
DH(Flint2×KE8)	388	86.19	73.15	126.44	99.91	5.97
DH(Flint2×KE8)	306	86.87	78.2	175.25	99.96	3.35
DH(Flint2×KE8)	391	87.54	78.84	139.71	97.44	4.39
DH(Flint2×KE8)	289	91.78	73.18	127.85	99.91	6.89
DH(Flint2×KE8)	370	92.84	75.72	138.16	95.2	6.05
DH(Flint2×KE8)	341	94.31	73.44	147.55	99.99	6.29
DH(Flint2×KE8)	367	94.77	76.61	137.86	87.54	5.99
DH(Flint2×KE8)	330	95.2	75.14	124.27	99.85	3.74
DH(Flint2×KE8)	399	95.2	76.05	139.02	99.96	7.48
DH(Flint2×KE8)	295	95.62	71.96	149.63	100	5.1
DH(Flint2×KE8)	321	96.02	74.74	126.45	99.96	4.79
DH(Flint2×KE8)	336	96.02	77.81	115.46	99.63	5.09
DH(Flint2×PE2)	566	1.85	85.88	150	72.61	6
DH(Flint2×PE2)	460	2.21	72.05	105.95	94.83	7.77
DH(Flint2×PE2)	561	2.21	73.4	113.68	96.99	6.26
DH(Flint2×PE2)	501	2.54	81.67	125.55	78.61	3.11
DH(Flint2×PE2)	568	3.21	71.34	129.58	95.01	7.46
DH(Flint2×PE2)	439	3.95	77	122.12	99.96	7.25
DH(Flint2×PE2)	547	3.95	78.9	111.13	94.77	4.64
DH(Flint2×PE2)	427	4.35	71.58	105.87	99.74	4.33
DH(Flint2×PE2)	468	4.35	73.89	139.29	99.96	7.8
DH(Flint2×PE2)	551	4.35	72.56	124.82	100	5.94
DH(Flint2×PE2)	574	4.35	74.35	117.54	100	6.73
DH(Flint2×PE2)	542	4.76	73.52	121.36	99.99	5.22
DH(Flint2×PE2)	447	5.2	70.77	117.53	99.96	6.05
DH(Flint2×PE2)	466	5.2	68.99	120.55	99.96	7.78
DH(Flint2×PE2)	510	5.2	81.01	129.4	99.96	2.06
DH(Flint2×PE2)	528	5.2	69.53	116.57	99.99	7.44
DH(Flint2×PE2)	540	5.2	71.51	113.27	100	6.3
DH(Flint2×PE2)	481	5.65	72.47	112.98	98.03	8.3
DH(Flint2×PE2)	463	6.12	70.16	116.38	99.99	4.63
DH(Flint2×PE2)	455	6.61	71.73	118.5	99.99	7.87
DH(Flint2×PE2)	457	7.11	70.57	116.64	99.91	6.12
DH(Flint2×PE2)	473	7.11	73.57	132.94	99.96	6.25
DH(Flint2×PE2)	558	7.11	74.13	119.39	100	6.26
DH(Flint2×PE2)	502	7.64	70.82	111.96	99.83	4.96
DH(Flint2×PE2)	421	8.18	76.14	116.9	99.99	6.83
DH(Flint2×PE2)	448	9.31	74.71	112.71	99.96	4.92
DH(Flint2×PE2)	546	9.31	72.38	115.37	99.99	6.84
DH(Flint2×PE2)	519	9.9	74.87	125.6	100	6.36
DH(Flint2×PE2)	424	11.12	72.96	142.06	99.63	8.19
DH(Flint2×PE2)	569	13.08	71.49	110.94	97.74	6.76
DH(Flint2×PE2)	570	13.08	73.22	129.79	99.99	6.81
DH(Flint2×PE2)	523	13.76	71.62	134.74	99.91	6.17
DH(Flint2×PE2)	560	13.76	72.33	125.06	99.96	8.06
DH(Flint2×PE2)	456	16.63	70.64	157.93	99.96	7.34
DH(Flint2×PE2)	461	16.63	69.27	120.5	99.96	6.31
DH(Flint2×PE2)	508	16.63	77.4	137.89	96.77	6.63
DH(Flint2×PE2)	474	17.38	72.61	86.98	99.83	5.05
DH(Flint2×PE2)	459	18.14	77.14	113.2	85.49	3.28
DH(Flint2×PE2)	518	18.92	73.84	104.25	99.99	5.52
DH(Flint2×PE2)	538	18.92	69.8	114.87	100	5.97
DH(Flint2×PE2)	488	22.98	79.45	122.93	88.83	3.3
DH(Flint2×PE2)	554	23.83	72.48	134.93	99.99	7.3
DH(Flint2×PE2)	470	24.69	71.74	118.71	99.99	6
DH(Flint2×PE2)	491	25.56	75.21	113.9	98.03	6.47
DH(Flint2×PE2)	480	28.22	73.41	103.23	99.99	5.89
DH(Flint2×PE2)	506	28.22	75.53	98.47	100	5.23
DH(Flint2×PE2)	496	30.03	83.01	98.73	39.54	4.86
DH(Flint2×PE2)	489	31.88	71.94	90.45	99.91	8.18
DH(Flint2×PE2)	504	33.76	71.87	106.41	99.99	5.13
DH(Flint2×PE2)	451	35.66	72.6	118.31	99.91	5.45
DH(Flint2×PE2)	490	35.66	76.09	109.6	99.99	6.17
DH(Flint2×PE2)	529	36.63	69.99	116.2	99.96	6.77
DH(Flint2×PE2)	567	36.63	72.42	113.83	100	6.24
DH(Flint2×PE2)	520	37.59	71.54	106.49	99.96	6.03
DH(Flint2×PE2)	549	38.56	73.45	120.11	100	4.76
DH(Flint2×PE2)	433	42.49	73.66	113.62	99.96	5.55
DH(Flint2×PE2)	532	42.49	71.59	117.85	99.83	5.81
DH(Flint2×PE2)	544	43.48	76.74	113.06	96.02	4.56
DH(Flint2×PE2)	557	44.47	78.2	94.03	71.71	5.9
DH(Flint2×PE2)	559	45.47	79.24	124.36	73.5	7.26
DH(Flint2×PE2)	562	45.47	79.41	102.25	90.65	6.28
DH(Flint2×PE2)	422	46.46	74.25	125.18	99.83	7.81
DH(Flint2×PE2)	440	46.46	75.73	114.49	99.96	5.41
DH(Flint2×PE2)	527	46.46	74.6	106.13	100	6.43
DH(Flint2×PE2)	563	46.46	74.69	127.25	96.02	5.4
DH(Flint2×PE2)	564	46.46	74.86	117.67	99.96	3.57
DH(Flint2×PE2)	478	47.46	74.56	111.45	99.96	5.06
DH(Flint2×PE2)	514	47.46	72.66	146.18	99.83	5.18
DH(Flint2×PE2)	516	47.46	74.56	100.34	100	6.51
DH(Flint2×PE2)	522	47.46	73.2	126.65	99.91	7.48
DH(Flint2×PE2)	525	47.46	75.64	87.12	99.99	6.09
DH(Flint2×PE2)	500	48.46	73.93	123.93	99.74	6.68
DH(Flint2×PE2)	515	49.46	76.53	92.62	98.03	5.84
DH(Flint2×PE2)	465	50.46	71.46	101.34	99.91	6.61
DH(Flint2×PE2)	499	50.46	72.05	127.46	99.96	6.96
DH(Flint2×PE2)	536	50.46	74.37	115.24	92.84	5.74
DH(Flint2×PE2)	572	50.46	74.25	93.16	100	7.11
DH(Flint2×PE2)	443	51.46	77.72	77.74	80.23	7.24
DH(Flint2×PE2)	541	52.46	70.76	121.07	99.99	7.07
DH(Flint2×PE2)	452	54.45	74.23	123.97	100	8.93
DH(Flint2×PE2)	436	55.45	80.01	101.35	86.87	4.39
DH(Flint2×PE2)	467	55.45	74.39	105.89	99.96	7.36
DH(Flint2×PE2)	507	55.45	72.67	138.22	100	7.8
DH(Flint2×PE2)	565	55.45	70.96	126.11	99.99	5.95
DH(Flint2×PE2)	475	56.44	79.54	142.2	99.91	6.54
DH(Flint2×PE2)	509	56.44	71.17	128.66	99.99	6.63
DH(Flint2×PE2)	458	57.43	72.85	106.3	99.99	6.98
DH(Flint2×PE2)	539	58.42	77.02	108.86	99.91	5.78
DH(Flint2×PE2)	552	61.36	77.27	138.35	99.99	6.06
DH(Flint2×PE2)	432	62.33	71.82	134.44	99.99	6.75
DH(Flint2×PE2)	477	62.33	70.56	126.45	99.91	5.58
DH(Flint2×PE2)	487	62.33	73.17	98.27	99.99	6.25
DH(Flint2×PE2)	505	63.3	74	99.49	76.95	5.37
DH(Flint2×PE2)	485	65.22	77.61	98.37	78.61	6.33
DH(Flint2×PE2)	479	67.11	77.67	85.39	98.55	7.11
DH(Flint2×PE2)	450	70.81	75.14	105.66	99.83	4.03
DH(Flint2×PE2)	462	70.81	77.72	107.48	99.74	5.93
DH(Flint2×PE2)	471	72.61	75.18	128.93	99.63	4.83
DH(Flint2×PE2)	576	75.24	73.12	113.61	99.76	7.13
DH(Flint2×PE2)	503	76.95	77.92	113.96	96.4	5.71
DH(Flint2×PE2)	537	76.95	75.3	119.58	92.84	4.56
DH(Flint2×PE2)	555	76.95	74.19	117.52	99.99	6.48
DH(Flint2×PE2)	469	79.43	69	118.39	99.63	6.43
DH(Flint2×PE2)	548	79.43	74.32	112.74	99.96	5.08
DH(Flint2×PE2)	512	80.23	72.6	130.72	99.96	3.36
DH(Flint2×PE2)	573	82.56	77.51	146.9	100	7
DH(Flint2×PE2)	543	83.31	70.31	113.97	100	6.72
DH(Flint2×PE2)	513	85.49	74.82	115.25	99.99	6.11
DH(Flint2×PE2)	498	86.19	79.88	92.86	84.78	4.51
DH(Flint2×PE2)	571	86.87	71.53	127.75	100	6.05
DH(Flint2×PE2)	550	88.83	73.39	105.7	99.99	6.99
DH(Flint2×PE2)	445	90.06	75.91	111.63	99.96	6.22
DH(Flint2×PE2)	476	90.06	74.86	126.49	100	5.55
DH(Flint2×PE2)	482	90.65	72.6	132.38	99.96	7.02
DH(Flint2×PE2)	495	91.78	78.26	104.44	99.96	3.15
DH(Flint2×PE2)	511	91.78	71.94	114.79	100	6.71
DH(Flint2×PE2)	530	91.78	80.08	130.5	46.46	5.52
DH(Flint2×PE2)	449	93.84	79.92	124.16	99.96	7.41
DH(Flint2×PE2)	517	93.84	81.13	114.42	79.43	4.95
DH(Flint2×PE2)	534	93.84	74.86	137.41	99.99	4.36
DH(Flint2×PE2)	556	93.84	75.18	99.05	100	5.71
DH(Flint2×PE2)	486	94.31	78.42	130.03	100	6.19
DH(Flint2×PE2)	533	94.31	76.55	109.27	99.91	5.88
DH(Flint2×PE2)	526	94.77	77.27	123.94	99.99	4.34
DH(Flint2×PE2)	483	95.2	71.97	115.64	99.96	6.67
DH(Flint2×PE2)	484	95.2	74.14	129.27	99.85	8.74
DH(Flint2×PE2)	497	95.2	81.11	105.66	99.96	6.31
DH(Flint2×PE2)	521	95.2	70.71	108.51	100	5.3
DH(Flint2×PE2)	535	95.2	74.2	146.21	100	5.33
DH(Flint2×PE2)	545	95.2	75.53	121.85	99.96	4.99
DH(Flint2×PE2)	423	95.62	73.39	95.04	99.99	6.39
DH(Flint2×PE2)	428	95.62	76.99	148.12	72.61	7.85
DH(Flint2×PE2)	438	95.62	82.91	135.54	28.22	3.75
DH(Flint2×PE2)	531	95.62	74.22	95.47	99.96	4.99
DH(Flint2×PE2)	429	96.02	77.76	104.37	99.99	5.32
DH(Flint2×PE2)	435	96.02	75.13	121.64	99.74	4.97
DH(Flint2×PE2)	446	96.02	76.83	103.8	99.99	4.43
DH(Flint2×PE2)	464	96.02	76.72	98.48	96.77	4.84
DH(Flint2×PE2)	472	96.02	77.64	103.54	70.81	5.98
DH(Flint2×PE2)	430	96.4	74.97	108.12	99.99	7.73
DH(Flint2×PE2)	434	96.4	73.9	113.58	99.5	9
DH(Flint2×PE2)	493	96.4	79.18	128.93	99.63	3.83
DH(Flint2×PE2)	575	96.4	74.88	109.57	99.96	6.64
DH(Flint2×PE2)	441	96.77	72.48	104.41	99.96	6.54
DH(Flint2×PE2)	454	97.44	75.76	104.37	99.99	5.32
Elite_line	Flint1	89.56	74.64	165.37	95.33	7.16
Elite_line	Flint2	90.9	76.5	169.92	96.99	6.26
KE_line	KE0590	3.75	80.23	180.72	85.2	7.05
KE_line	KE0153	11.14	81.37	194.23	85.91	5.51
KE_line	KE0294	11.21	82.46	136.28	70.81	4.26
KE_line	KE0442	17.18	83.82	171.65	78.76	5.41
KE_line	KE0098	44.68	77.79	174.74	83.21	6.8
KE_line	KE0259	50.2	79.21	143.44	88.13	6.49
KE_line	KE0403	94.36	77.39	187.17	82.69	7.31
KE_line	KE0282	94.99	84.45	136.46	89.34	5.89
PE_line	PE0132	69.44	82.18	134.76	75.21	4.81
PE_line	PE0290	73.33	79.11	141.32	83.9	6.51
PE_line	PE0342	84.21	85.98	176.25	38.83	6.03
PE_line	PE0101	93.1	85.34	143.83	73.91	4.31
PE_line	PE0417	93.8	84.74	171.93	76.88	4.55
PE_line	PE0420	94.15	74.9	120.55	86.22	6.33
PE_line	PE0393	95.3	80.99	142.09	82.9	7.66
Standard_line	Flint_res	2.29	81.97	186.59	97.93	6.38
Standard_line	CO441	5.3	79.1	162.88	99.98	5.27
Standard_line	F353	10.73	79.41	200.57	99.99	6.04
Standard_line	Dent_res	12.47	85.83	228.84	76.4	6.24
Standard_line	CO354	83.27	92.25	185.38	99.92	6.01
Standard_line	Flint_sus	86.67	75.41	159.39	99.98	6.38
Standard_line	Dent_sus	92.06	85.71	187.52	97.83	6.43
