# Supplementary material for: Effectiveness of introgression of resistance loci for Gibberella ear rot from two European flint landraces into adapted elite maize (Zea mays L.)
Source: PLoS One. 2023 Sep 27;18(9):e0292095. doi: 10.1371/journal.pone.0292095 (PMC10530019; doi:10.1371/journal.pone.0292095)
Supplement: S2 Table — 4_ENV = mean of GER severity (back-transformed values, %) across the four environments, LSD 5% = Fisher’s least significant difference at 5% significance level. GER severity was the percentage of a maize ear visually affected by mycelium. (XLSX) [file pone.0292095.s002.xlsx]

## Sheet: Tabelle1
S2 Table. Back-transformed best linear unbiased estimations (BLUEs) of Gibberella ear rot (GER) severity of parental and standard lines evaluated at two locations (GON and HOH) in 2021 and 2022. 4_ENV = mean of GER severity (back-transformed values, %) across the four environments, LSD 5% = Fisher’s least significant difference at 5% significance level. GER severity was the percentage of a maize …
Line	GON21 (%)	HOH21 (%)	GON22 (%)	HOH22 (%)	4_ENV
Kemater Landmais Gelb landrace:
KE1	45.67	53.02	37.28	42.75	44.68
KE2	4.68	12.29	1.36	26.23	11.14
KE3	61.95	56.66	38.04	44.15	50.2
KE4	94.25	95.61	95.19	94.92	94.99
KE5	10.89	22.79	6.64	4.53	11.21
KE6	95	95.3	92.58	94.56	94.36
KE7	24.69	18.61	14.65	10.76	17.18
KE8	1.97	6.9	1.63	4.48	3.75
Petkuser Ferdinand Rot landrace:
PE1	91.83	96.18	90.83	93.57	93.1
PE2	50.95	65.6	75.6	85.6	69.44
PE3	54.08	91.7	89.2	58.33	73.33
PE4	80.12	82.24	85.12	89.34	84.21
PE5	94.25	96.56	95.36	95.02	95.3
PE6	95	93.33	92.43	94.43	93.8
PE7	95	96.15	95.49	89.94	94.15
Recipient parents:
Flint1	87.27	96.45	91.32	83.2	89.56
Flint2	90.44	92.32	92.27	88.58	90.9
Standard checks:
CO354	68.01	95.87	92.06	77.12	83.27
CO441	6.8	5.85	6.86	1.67	5.3
Dent_res	5.41	6.15	24.87	13.46	12.47
Dent_sus	93.3	95.85	92.88	86.21	92.06
F353	12.88	18.54	2.8	8.71	10.73
Flint_res	2.02	2.34	1.44	3.34	2.29
Flint_sus	94.19	95.62	83	73.94	86.67
LSD (5%)	-	-	-	-	11.2
